# Supplementary material for: BRAF mutations may identify a clinically distinct subset of glioblastoma
Source: Sci Rep. 2021 Oct 8;11:19999. doi: 10.1038/s41598-021-99278-w (PMC8501013; doi:10.1038/s41598-021-99278-w)
Supplement: Supplementary file 7 — Supplementary Table 1. [file 41598_2021_99278_MOESM7_ESM.xlsx]

## Sheet: Sheet1
Table S1. Clinical, pathologic, and molecular data gathered from 91 specimens of GBM
Study ID	Patient Note	Patient Sex	Age at Testing	Deceased (Y/N)	Overall Survival (Months)	IDH status (WHO 2016)	Recurrent	Tumor Location	EGFR amplification (FISH)	NGS Procedure	Gene Set	BRAF (known activators in bold)	CTNNB1	EGFR (known activators in bold)	IDH1 (known activators in yellow)	IDH2	PDGFRA	PTEN	TP53	WT1
GBM_01		Male	36.6872	#N/A	#N/A	Secondary		left frontal lobe, involving precentral gyrus	negative	Comprehensive Cancer Gene Set (v2.0)	n/a	chr7:g.140477861T>C (p.K483E)			chr2:g.209113112C>T	chr15:g.90645582G>A			chr17:g.7577121G>A; chr17:g.7578206T>C	chr11:g.32417886C>T
GBM_02		Female	25.7741	N	17.3589	Secondary		right frontal lobe	negative (high polysomy of MET and neg for FGFR1 amp)	Comprehensive Cancer Gene Set (v2.0)	n/a				chr2:g.209113113G>A				chr17:g.7578517G>A
GBM_03		Male	34.5599	#N/A	#N/A	Secondary		right frontal lobe	negative	Comprehensive Cancer Gene Set v3.2	CNS Tumor Gene Set				chr2:g.209113112C>T				chr17:g.7578218_7578218delT
GBM_04		Male	45.0431	Y	6.96986	Secondary		unknown	not done	Comprehensive Cancer Gene Set v3.1	CNS Tumor Gene Set				chr2:g.209113112C>T		chr4:g.55161342C>T	chr10:g.89624270G>A	chr17:g.7578272G>A; chr17:g.7578413C>T
GBM_05		Male	37.974	Y	17.7205	Primary		right thalamus	positive	Comprehensive Cancer Panel	n/a			chr7:g.55221822C>A (p.A289D)	chr2:g.209108284T>C		chr4:g.55139771T>C		chr17:g.7577547C>T
GBM_06	same as GBM_43	Female	62.5572	#N/A	#N/A	Primary	X	left occipital lobe	positive	Comprehensive Cancer Gene Set (v2.0)	n/a				chr2:g.209108317C>T
GBM_07		Female	40.293	Y	45.8959	Primary		unknown	not done	Comprehensive Cancer Gene Set v3.2	CNS Tumor Gene Set	chr7:g.140453136A>T (p.V600E)
GBM_08		Female	18.6064	Y	78.5753	Primary	X	left thalamic	negative	Comprehensive Cancer Gene Set (v2.0)	n/a	chr7:g.140454006G>T (p.H574Q)					chr4:g.55133559A>G		chr17:g.7577121G>A
GBM_09		Male	55.5346	Y	23.8027	Primary		centered in body of corpus callosum, superior extension into superficial medial left frontal lobe	negative	Comprehensive Cancer Gene Set v3.2	CNS Tumor Gene Set	chr7:g.140481416_140481416delT (p.S465Lfs*18)
GBM_10		Male	57.9576	Y	19.8575	Primary		splenium of corpus callosum	negative	Comprehensive Cancer Gene Set (v2.0)	n/a	chr7:g.140453149C>G (p.G596R)
GBM_11		Female	57.8261	Y	21.1397	Primary	X	left occipital -parietal	positive	Comprehensive Cancer Panel	n/a			chr7:g.55221822C>T (p.A289V)				chr10:g.89692904C>T
GBM_12	same as GBM_40	Male	52.512	#N/A	#N/A	Primary	X	left frontal lobe	positive	Comprehensive Cancer Gene Set (v2.0)	n/a			chr7:g.55221822C>A (p.A289D)
GBM_13		Male	55.1595	N	4.96438	Primary		right frontal lobe	positive	Comprehensive Cancer Gene Set v3.2	CNS Tumor Gene Set			chr7:g.55233043G>T (p.G589V)
GBM_14		Male	56.7146	Y	31	Primary		right sylvian and periylvian frontal mass	positive	Comprehensive Cancer Panel	n/a			chr7:g.55221822C>T (p.A289V)
GBM_15		Female	62.4559	Y	35.6055	Primary	X	right frontotemporal lobes	positive	Comprehensive Cancer Gene Set (v2.0)	n/a			chr7:g.55221821G>A (p.A289T)
GBM_16		Female	23.2936	N	2.69589	Primary		left parieto-occipital lobe	negative	Comprehensive Cancer Gene Set v3.2	CNS Tumor Gene Set			chr7:g.55233043G>T (p.G589V)					chr17:g.7577144_7577146delAGT; chr17:g.7578475G>A
GBM_17		Male	62.5681	Y	1.77534	Primary		unknown	not done	Comprehensive Cancer Gene Set v3.1	Solid Tumor Gene Set			chr7:g.55221822C>T (p.A289V)					chr17:g.7577509C>T
GBM_18		Male	51.4141	Y	10.5205	Primary	X	unknown	not done	Comprehensive Cancer Gene Set v3.2	CNS Tumor Gene Set			chr7:g.55221822C>T (p.A289V)
GBM_19		Male	58.5982	Y	38.0384	Primary		posterior right frontal lobe	positive	Comprehensive Cancer Panel	n/a			chr7:g.55223628_55223629insT (p.C333Lfs*6); chr7:g.55231467G>A (p.C558Y)				chr10:g.89692905G>A		chr11:g.32456484_32456485insGGC
GBM_20		Female	54.2122	N	22.7178	Primary		left temporo-occiptal	positive	Comprehensive Cancer Gene Set (v2.0)	n/a			chr7:g.55238894G>A (p.C636Y)				chr10:g.89624245G>T
GBM_21		Female	48.616	N	16.6027	Primary		left temporal	positive	Comprehensive Cancer Gene Set v3.2	CNS Tumor Gene Set			chr7:g.55249019_55249020ins6 (p.H773_V774insVY)
GBM_22		Female	49.2895	Y	15.4849	Primary		left fronto-parietal	positive	Comprehensive Cancer Gene Set (v2.0)	n/a			chr7:g.55220345_55222043del1699 (deletion of exon 7 and part of exon 6)
GBM_23		Female	49.3744	N	5.7863	Primary		right parieto-occipital lobe	positive	Comprehensive Cancer Gene Set v3.2	CNS Tumor Gene Set			chr7:g.55240687C>T (p.P644L)
GBM_24		Male	57.6153	Y	14.7288	Primary		left temporoparietal	positive	Comprehensive Cancer Gene Set (v2.0)	n/a			chr7:g.55268891G>A (p.R986K); chr7:g.55268932_55270396del1465 (partial deletion of exon 25)
GBM_25		Male	61.1964	N	4.60274	Primary		right temporal lobe	positive	Comprehensive Cancer Gene Set v3.2	CNS Tumor Gene Set			chr7:g.55231506G>T (p.C571F)
GBM_26		Male	36.1177	Y	12.0329	Primary		right temporal	negative	Comprehensive Cancer Gene Set (v2.0)	n/a			chr7:g.55221716T>A (p.F254I)				chr10:g.89725147_89725150delATAG	chr17:g.7577036_7577036delG
GBM_27		Male	57.2868	Y	24.4603	Primary		left temporoparietal lobe	not informative due to insufficient probe signals	Comprehensive Cancer Panel	n/a			chr7:g.55240690C>G (p.S645C)			chr4:g.55139771T>C	chr10:g.89711960_89711961delTG
GBM_28		Male	78.5982	Y	0.953425	Primary		originates in corpus callosum, involves both frontal lobes crossing midline, extends into right temporal lobe and left corona radiata, involves wall of left lateral ventricle	not done	Comprehensive Cancer Gene Set (v2.0)	n/a			chr7:g.55210075T>G (p.L62R)				chr10:g.89720857C>A	chr17:g.7578456_7578468del13
GBM_29		Male	58.9569	N	10.9151	Primary		right frontal lobe	not done	Comprehensive Cancer Gene Set v3.1	CNS Tumor Gene Set			chr7:g.55220295A>T (p.S229C)				chr10:g.89711950_89711950delC
GBM_30		Female	62.423	Y	30.7726	Primary	X	left fronto-temporal	not done	Comprehensive Cancer Gene Set (v2.0)	n/a			chr7:g.55210075T>G (p.L62R); chr7:g.55233079A>G (p.Y610C)				chr10:g.89692991A>T
GBM_31		Male	51.1759	#N/A	#N/A	Primary		right frontal lobe	positive	Comprehensive Cancer Gene Set v3.2	CNS Tumor Gene Set							chr10:g.89692901G>A	chr17:g.7577120C>T
GBM_32		Male	51.7864	Y	21.074	Primary		right centrum semiovale	positive	Comprehensive Cancer Panel	n/a							chr10:g.89720822C>T
GBM_33		Female	58.6229	Y	27.7808	Primary	X	right frontal lobe	positive	Comprehensive Cancer Gene Set (v2.0)	n/a							chr10:g.89720794T>A
GBM_34		Male	70.9897	N	8.51507	Primary		anterior left temporal lobe	positive	Comprehensive Cancer Gene Set v3.1	CNS Tumor Gene Set							chr10:g.89720711G>T
GBM_35		Female	50.3463	Y	3.22192	Primary		left thalamic and midbrain mass	positive	Comprehensive Cancer Gene Set (v2.0)	n/a								chr17:g.7579397_7579398insC
GBM_36		Male	56.386	Y	22.6521	Primary		right temporal	positive	Comprehensive Cancer Panel	n/a				chr2:g.209108317C>T				chr17:g.7577548C>T
GBM_37		Female	39.2772	Y	12	Primary	X	left temporal lobe	positive	Comprehensive Cancer Gene Set (v2.0)	n/a
GBM_38		Male	41.6537	N	26.2027	Primary		left temporal pole, left basal ganglia	positive	Comprehensive Cancer Gene Set (v2.0)	n/a
GBM_39		Female	47.206	Y	18.7068	Primary		mesial right posterior frontal region	positive	Comprehensive Cancer Gene Set (v2.0)	n/a
GBM_40	same as GBM_12	Male	52.3477	Y	18.8384	Primary		left frontal lobe	positive	Comprehensive Cancer Gene Set (v2.0)	n/a
GBM_41		Male	52.5969	N	11.8685	Primary		posterior-inferolateral aspect of left frontal lobe	positive	Comprehensive Cancer Gene Set (v2.0)	n/a
GBM_42		Male	56.1177	Y	13.7096	Primary		right posterior temporal lobe	positive	Comprehensive Cancer Panel	n/a
GBM_43	same as GBM_06	Female	62.4969	Y	17.8521	Primary		left occipital lobe	positive	Comprehensive Cancer Gene Set (v2.0)	n/a
GBM_44		Male	62.6749	N	15.4192	Primary		multifocal, bilateral frontal lobes	positive	Comprehensive Cancer Gene Set (v2.0)	n/a
GBM_45		Male	65.8426	Y	28.4384	Primary		right frontal lobe	positive	Comprehensive Cancer Gene Set (v2.0)	n/a
GBM_46		Male	66.7817	N	6.7726	Primary		right occipital lobe	positive	Comprehensive Cancer Gene Set v3.2	CNS Tumor Gene Set
GBM_47		Female	72.0575	N	4.83288	Primary		right temporo-frontal	positive	Comprehensive Cancer Gene Set v3.2	CNS Tumor Gene Set
GBM_48		Male	73.3689	Y	4.07671	Primary		right frontal lobe	positive	Comprehensive Cancer Gene Set v3.2	CNS Tumor Gene Set
GBM_49		Male	83.4552	N	4.20822	Primary		deep right frontal lobe	positive	Comprehensive Cancer Gene Set v3.2	CNS Tumor Gene Set
GBM_50		Male	47.0308	N	6.14795	Primary		pons, bilateral cerebral penduncles, left cerebelar peduncle, left basal ganglia, internal capsule, thalamus	negative	Comprehensive Cancer Gene Set v3.2	CNS Tumor Gene Set							chr10:g.89711981T>C; chr10:g.89717691T>C
GBM_51		Female	51.1266	Y	3.51781	Primary		left temporal	negative	Comprehensive Cancer Gene Set (v2.0)	n/a						chr4:g.55138602T>C	chr10:g.89725043G>A	chr17:g.7578534C>G
GBM_52		Male	70.6639	Y	2.76164	Primary		right middle cranial fossa	negative	Comprehensive Cancer Gene Set (v2.0)	n/a		chr3:g.41275179C>T					chr10:g.89720670G>T	chr17:g.7574002_7574002delC; chr17:g.7577538C>T
GBM_53		Female	29.4538	Y	35.737	Primary		deep white matter, right parietotemporal lobes	negative	Comprehensive Cancer Panel	n/a							chr10:g.89720812_89720812delA	chr17:g.7577120C>T
GBM_54		Male	57.6044	Y	11.9014	Primary		left centrum semiovale, left posterior basal ganglia	negative	Comprehensive Cancer Gene Set v3.2	CNS Tumor Gene Set							chr10:g.89692980A>G	chr17:g.7577094G>A
GBM_55		Male	60.8706	N	10.8164	Primary		left temporal lobe	negative	Comprehensive Cancer Gene Set v3.1	CNS Tumor Gene Set							chr10:g.89720852C>T	chr17:g.7579591C>A
GBM_56		Female	61.5031	#N/A	#N/A	Primary		right anterior temporal lobe	negative	Comprehensive Cancer Gene Set (v2.0)	n/a							chr10:g.89720808T>C	chr17:g.7578265A>G
GBM_57		Male	67.6988	N	11.9671	Primary		left frontal lobe	negative	Comprehensive Cancer Gene Set (v2.0)	n/a							chr10:g.89685314_89685315delTG	chr17:g.7576897G>A
GBM_58		Male	69.1362	N	5.75342	Primary		right occipital lobe	negative	Comprehensive Cancer Gene Set v3.2	CNS Tumor Gene Set							chr10:g.89692791A>G	chr17:g.7578406C>T
GBM_59		Male	57.5086	N	34.4548	Primary	X	posterior inferior temporal lobe	negative	Comprehensive Cancer Gene Set v3.2	CNS Tumor Gene Set						chr4:g.55154968G>A	chr10:g.89685298_89685306del9
GBM_60		Female	67.6359	Y	10.389	Primary		right posterior parietal	negative	Comprehensive Cancer Panel	n/a						chr4:g.55139771T>C	chr10:g.89692835G>C
GBM_61		Female	36.7611	Y	7.2	Primary		posterior corpus callosum, pineal region, bilateral occipital lobes, gliomatosis cerebri	negative	Comprehensive Cancer Gene Set (v2.0)	n/a							chr10:g.89720799_89720802delTACT
GBM_62		Female	40.7748	N	5.85205	Primary		left frontal lobe	negative	Comprehensive Cancer Gene Set v3.2	CNS Tumor Gene Set							chr10:g.89725043G>A
GBM_63		Male	48.0137	Y	12	Primary		left parieto-occipital lobe	negative	Comprehensive Cancer Gene Set (v2.0)	n/a							chr10:g.89692904C>T
GBM_64		Male	54.2396	N	7.26575	Primary		right posterior frontal lobe	negative	Comprehensive Cancer Gene Set v3.2	CNS Tumor Gene Set							chr10:g.89711963T>A
GBM_65		Male	74.3025	#N/A	#N/A	Primary	X	left temporo-parietal-occipital lobe	negative	Comprehensive Cancer Gene Set v3.2	CNS Tumor Gene Set							chr10:g.89711875G>A
GBM_66		Male	83.5975	Y	2	Primary		left temporal lobe	negative	Comprehensive Cancer Gene Set v3.2	CNS Tumor Gene Set							chr10:g.89692831T>A
GBM_67		Female	73.2129	Y	7.33151	Primary		right temporal lobe	negative	Comprehensive Cancer Gene Set v3.1	CNS Tumor Gene Set						chr4:g.55127448G>A		chr17:g.7577521_7577522insGAG
GBM_68		Female	77.963	Y	2.00548	Primary		right brainstem, thalamus, basal ganglia, hippocampus, amygdala	negative	Comprehensive Cancer Gene Set v3.1	CNS Tumor Gene Set						chr4:g.55139742A>G; chr4:g.55144148C>G		chr17:g.7578406C>T
GBM_69		Male	39.5647	N	10.0932	Primary		right parietal lobe	negative	Comprehensive Cancer Gene Set v3.1	CNS Tumor Gene Set								chr17:g.7578536T>C
GBM_70		Male	45.9138	N	11.474	Primary	X	left temporal lobe	negative	Comprehensive Cancer Gene Set v3.2	CNS Tumor Gene Set								chr17:g.7578190T>C
GBM_71		Female	54.3929	Y	35.9671	Primary	X	left parietal lobe	negative	Comprehensive Cancer Gene Set v3.2	CNS Tumor Gene Set								chr17:g.7577536T>C; chr17:g.7578262C>T
GBM_72		Female	57.0075	N	3.74795	Primary		left temporal lobe	negative	Comprehensive Cancer Gene Set v3.2	CNS Tumor Gene Set								chr17:g.7578272G>T
GBM_73		Male	11.0171	Y	28.4384	Primary		left fronto-parietal	negative	Comprehensive Cancer Gene Set (v2.0)	n/a
GBM_74		Male	51.0828	Y	7.33151	Primary		left frontal lobe	negative	Comprehensive Cancer Gene Set (v2.0)	n/a
GBM_75		Female	56.0246	Y	9.46849	Primary		right inferior temporal lobe	negative	Comprehensive Cancer Panel	n/a
GBM_76		Male	60.4025	Y	9.10685	Primary		right parieto-occipital	negative	Comprehensive Cancer Gene Set (v2.0)	n/a
GBM_77		Male	60.4846	Y	11.474	Primary		left cingulate gyrus	negative	Comprehensive Cancer Panel	n/a						chr4:g.55139771T>C
GBM_78		Male	60.5257	Y	61.1836	Primary		anterior right temporal lobe	negative	Comprehensive Cancer Gene Set v3.2	CNS Tumor Gene Set
GBM_79		Male	64.1177	N	4.01096	Primary		left fronto-parietal	negative	Comprehensive Cancer Gene Set v3.2	CNS Tumor Gene Set
GBM_80		Male	65.9822	Y	20.2192	Primary	X	left posterior frontal, anterior parietal	negative	Comprehensive Cancer Panel	n/a						chr4:g.55139771T>C
GBM_81		Female	62.8255	Y	27.1562	Primary	X	left parieto-occipital lobe	equivocal	Comprehensive Cancer Gene Set (v2.0)	n/a							chr10:g.89624296G>C	chr17:g.7577109A>G; chr17:g.7577559G>A; chr17:g.7577581A>T
GBM_82		Female	77.1472	Y	9.0411	Primary		left frontal lobe	not done	Comprehensive Cancer Gene Set v3.1	CNS Tumor Gene Set							chr10:g.89624302A>C	chr17:g.7578466G>A
GBM_83		Female	55.3292	N	6.90411	Primary		left frontal lobe	not done	Comprehensive Cancer Gene Set v3.2	CNS Tumor Gene Set							chr10:g.89692910G>A
GBM_84		Male	43.3922	Y	3.02466	Primary		left parietal lobe	not done	Comprehensive Cancer Gene Set v3.1	CNS Tumor Gene Set								chr17:g.7577538C>T
GBM_85		Male	9.64271	Y	14	Primary		left parietal lobe	not done	Comprehensive Cancer Gene Set (v2.0)	n/a
GBM_86		Male	30.3984	Y	32.3507	Primary		septum pellucidum extending to corpus callosum	not informative due to insufficient probe signals	Comprehensive Cancer Panel	n/a
GBM_87		Female	60.1259	Y	4.73425	Primary		right parieto-occipital region	not done	Comprehensive Cancer Gene Set v3.2	CNS Tumor Gene Set
GBM_88		Male	69.4319	Y	22.6521	Primary		left temporal lobe	not informative due to insufficient probe signals	Comprehensive Cancer Panel	n/a				chr2:g.209108317C>T
GBM_89		Male	71.3265	Y	6.08219	Primary		left occipital to left parietal	not done	Comprehensive Cancer Gene Set (v2.0)	n/a
GBM_90		Male	75.269	Y	11.9342	Primary		posterior right frontal lobe	not informative due to insufficient probe signals	Comprehensive Cancer Panel	n/a
GBM_91		Male	79.2772	Y	7.56164	Primary		left parieto-occipital lobe	not done	Comprehensive Cancer Gene Set (v2.0)	n/a
