# Supplementary material for: BRAF mutations may identify a clinically distinct subset of glioblastoma
Source: Sci Rep. 2021 Oct 8;11:19999. doi: 10.1038/s41598-021-99278-w (PMC8501013; doi:10.1038/s41598-021-99278-w)
Supplement: Supplementary file 8 — Supplementary Table 2. [file 41598_2021_99278_MOESM8_ESM.xlsx]

## Sheet: Sheet1
Table S2 - Genes Included in Three Versions of The GPS@WUSTL Comprehensive Cancer Assay
Gene	V1	V2	V3.1 CNS Tumor Gene Set
BRAF	X	X	X
CTNNB1	X	X	X
EGFR	X	X	X
IDH1	X	X	X
IDH2	X	X	X
KRAS	X	X	X
PDGFRA	X	X	X
PTEN	X	X	X
TP53	X	X	X
WT1	X	X	X
AKT1		X	X
ATRX		X	X
CDKN2A		X	X
MYC		X	X
NF1		X	X
NOTCH1		X	X
PTCH1		X	X
SHH		X	X
SMO		X	X
SUFU		X	X
CIC			X
FUBP1			X
TERT			X
WNT1			X
CSF1R	X	X
DNMT3A	X	X
FLT3	X	X
JAK2	X	X
KIT	X	X
MET	X	X
NPM1	X	X
NRAS	X	X
PIK3CA	X	X
PTPN11	X	X
RET	X	X
RUNX1	X	X
CHIC2	X	X
MAPK1	X	X
MLL	X	X
MAPK2	X
ABL1		X
AKT2		X
AKT3		X
ALK		X
APC		X
ASXL1		X
ATM		X
BRCA1		X
BRCA2		X
CBL		X
CDH1		X
CEBPA		X
CREBBP		X
CRLF2		X
DDR2		X
ERBB2		X
ERBB3		X
ERBB4		X
ESR1		X
ESR2		X
EZH2		X
FBXW7		X
FGFR1		X
FGFR2		X
FGFR3		X
FGFR4		X
FLT1		X
FLT4		X
GNA11		X
GNAQ		X
GNAS		X
H3F3A		X
HRAS		X
IKZF1		X
JAK1		X
JAK3		X
KDM6A		X
KDR		X
MAP2K1		X
MAP2K2		X
MLH1		X
MPL		X
MTOR		X
MYD88		X
PDGFRB		X
PIK3R1		X
RAF1		X
RB1		X
ROS1		X
RXRA		X
SHOC2		X
SMAD4		X
SMARCA4		X
SMARCB1		X
SOS1		X
SPRED1		X
SRC		X
STK11		X
TET2		X
VHL		X
ABCB1		X
ABCC2		X
ABL2		X
CDA		X
CDKN2B		X
CHD7		X
CYP19A1		X
CYP2A6		X
CYP2B6		X
CYP2C19		X
CYP2C9		X
CYP2D6		X
DDR1		X
DDX3X		X
DPYD		X
ERG		X
FSTL5		X
GSTP1		X
HNF1A		X
IL2RA		X
IL2RB		X
IL2RG		X
INPP4B		X
LAMA2		X
LCK		X
LTK		X
MAP2K4		X
MAP3K1		X
MED13		X
MST1R		X
NELL2		X
PHF6		X
PSMB1		X
PSMB2		X
PSMB5		X
PSMD1		X
PSMD2		X
RARA		X
RARB		X
RARG		X
RPS6KB1		X
RXRB		X
RXRG		X
SLC22A1		X
SLC22A2		X
SLC31A1		X
SLC34A2		X
SLC45A3		X
SLCO1B1		X
SNCAIP		X
TAS2R38		X
TRRAP		X
TYK2		X
UGT1A1		X
YES1		X
ZMYM3		X
