# Supplementary material for: BRAF mutations may identify a clinically distinct subset of glioblastoma
Source: Sci Rep. 2021 Oct 8;11:19999. doi: 10.1038/s41598-021-99278-w (PMC8501013; doi:10.1038/s41598-021-99278-w)
Supplement: Supplementary file 9 — Supplementary Table 3. [file 41598_2021_99278_MOESM9_ESM.xlsx]

## Sheet: Sheet1
Table S3. Methodological details of three versions of the Comprehensive Cancer Gene Set Assay
Gene Set	Date of Offering	Library Construction Kit	Hybridization Capture Chemistry	Total Genes Captured	Alignment	SNV Detection	Indel Detection
Comprehensive Cancer Panel (v1.0)	November 2012 to August 2014	SureSelect Library Kit (Agilent, Santa Clara, CA)	SureSelect bitinlyated cRNA baits (Agilent)	25	NovoAlign v2.07.11	Unified Genotyper from GATK v1.2	Unified Genotyper from GATK v1.2
Comprehensive Cancer Gene Set (v2.0)	August 2014 to April 2015	SureSelect Library Kit (Agilent, Santa Clara, CA)	SureSelect bitinlyated cRNA baits (Agilent)	151	NovoAlign v2.08.02	Unified Genotyper from GATK v1.2	Unified Genotyper from GATK v1.2
Comprehensive Cancer Gene Set (v3.1)	July 2015 to February 2017	KAPA HyperPrep Kit (KAPA Biosystems, Wilmington, MA)	biotinylated cDNA baits (IDT, San Jose, CA)	131	NovoAlign v3.02.00	Samtools v0.1.19 with Varscanv2.3.6	Unified Genotyper from GATK v1.2
