# Supplementary material for: BRAF mutations may identify a clinically distinct subset of glioblastoma
Source: Sci Rep. 2021 Oct 8;11:19999. doi: 10.1038/s41598-021-99278-w (PMC8501013; doi:10.1038/s41598-021-99278-w)
Supplement: Supplementary file 10 — Supplementary Table 4. [file 41598_2021_99278_MOESM10_ESM.xlsx]

## Sheet: Sheet1
Table S4. Depth of coverage of assay capture space
Study ID	Total Reads	Reads Mapped to Reference	Reads Mapped to Targets	High-Quality Reads Uniquely Mapped to Targets	Percent Positions Covered at 400x	Percent Positions Covered at 1,000x
GBM_5	4953378	4841050	2850675	1344295	0.6749	0.0632
GBM_19	5356348	5247750	4003881	2594118	0.5867	0.0758
GBM_53	5826344	5703442	2853374	2021506	0.8182	0.4124
GBM_80	6480446	6314511	3256496	771898	0.2737	0
GBM_75	7165876	7041351	3626005	3048256	0.8615	0.7019
GBM_60	7382930	7223319	3636692	2927753	0.8644	0.6814
GBM_90	7312378	7182866	3662720	2434908	0.8701	0.6357
GBM_86	6214476	6088256	3251723	1382239	0.7673	0.0158
GBM_42	17276840	16918002	10473972	5260517	0.8897	0.7493
GBM_11	5612240	5522354	4286644	3488237	0.7312	0.0974
GBM_88	5575462	5396532	2952294	673690	0.1696	0.0009
GBM_27	4839222	4735252	2826254	2536649	0.7608	0.2853
GBM_14	6670872	6500453	4307572	3470247	0.728	0.1514
GBM_32	7103576	6872120	3658361	2430122	0.8041	0.3397
GBM_36	7510674	7386390	4879494	3800162	0.8272	0.5421
GBM_77	7349084	7100659	2938515	2271280	0.8232	0.5499
GBM_35	10035622	9854350	5737003	4750956	0.8861	0.3051
GBM_63	17794264	17542565	8418580	6744844	0.9353	0.4962
GBM_85	22955392	22458677	9922324	4034676	0.7039	0.0864
GBM_8	24904598	23655499	9970112	5472234	0.8919	0.2556
GBM_43	26252190	25573990	11692246	7315350	0.9056	0.4171
GBM_74	18313690	17687539	8798153	5325741	0.8696	0.2645
GBM_15	13614086	12998118	6556228	4897728	0.7397	0.1029
GBM_45	16856870	16065152	7184642	5355950	0.8509	0.2762
GBM_10	25084594	24394429	10005449	7006749	0.9236	0.4905
GBM_39	16188814	15816378	6493595	4835289	0.7789	0.1167
GBM_6	22686082	22002080	10437859	6918586	0.8366	0.2667
GBM_40	17727178	17510461	8732658	5641792	0.7788	0.129
GBM_37	18031270	17179249	8574924	4894032	0.7331	0.18
GBM_1	18989338	18314398	8474320	6502383	0.9368	0.4567
GBM_24	19458626	18551580	7727700	5791327	0.8819	0.1237
GBM_30	18883368	18405624	9510570	6703297	0.8335	0.2653
GBM_12	40101886	39606511	17180435	5844993	0.8073	0.0657
GBM_33	26959474	26072323	12747203	3811900	0.7964	0.0103
GBM_26	22460560	22031073	9667040	6926382	0.9039	0.4656
GBM_56	21990310	21480514	9216202	6856172	0.9292	0.4724
GBM_20	29306962	28726896	13263156	7747408	0.9283	0.4218
GBM_73	48503702	47406747	20686942	6196250	0.9254	0.3996
GBM_76	30195056	29777311	14238139	7515278	0.914	0.4518
GBM_2	24026076	23766654	10871094	5439425	0.8408	0.2858
GBM_22	18009094	17789536	8091676	5541677	0.732	0.1949
GBM_38	27438252	27041718	12544144	8039709	0.9687	0.6252
GBM_81	18407652	18227453	7804784	5843332	0.8852	0.2998
GBM_44	22924582	22210945	9265800	6388882	0.8782	0.3192
GBM_91	22933456	22530246	11481367	7318878	0.9422	0.5339
GBM_51	25353742	25094243	10546621	6978839	0.9191	0.4684
GBM_61	24817222	23080104	9300968	6157576	0.9242	0.3754
GBM_52	28385300	26515581	7315654	4884861	0.8257	0.1975
GBM_89	19750338	19541016	8051764	6335691	0.8666	0.388
GBM_41	30141472	29385496	15296643	10745102	0.9431	0.6984
GBM_28	30732948	29807667	13196490	8740316	0.9587	0.7037
GBM_57	38992374	38326676	20207311	15697037	0.9842	0.919
GBM_55	19024314	17805049	10477389	9063374	0.9923	0.9563
GBM_82	25664036	23488451	9684653	8515789	0.9899	0.947
GBM_29	26888144	25468732	16196283	10945659	0.9907	0.8856
GBM_69	20884010	19652632	9629355	8262195	0.9928	0.9271
GBM_17	18263442	17239289	7603556	6214295	0.9724	0.5087
GBM_4	19678116	18312915	8424523	7477447	0.9898	0.8387
GBM_67	15221256	14639583	7958962	6766048	0.9781	0.7685
GBM_34	24032070	22271305	13228587	8895053	0.9856	0.8121
GBM_84	20235782	18492725	7307845	6583747	0.9887	0.8235
GBM_68	18162556	16670694	5459873	4914208	0.9623	0.3039
GBM_54	20362364	19449715	11206795	8720438	0.9875	0.6857
GBM_9	19623264	17819935	8073422	6326576	0.9593	0.3638
GBM_78	22298524	21006436	11166963	9800273	0.9835	0.7936
GBM_71	20633766	19551269	9745544	8347822	0.9866	0.6675
GBM_87	20973424	19875899	8755056	7402288	0.9728	0.3273
GBM_66	23620634	22474257	11162378	8330952	0.9875	0.7372
GBM_21	22694102	21748716	11878518	9322106	0.9821	0.6162
GBM_3	20873208	19615021	9200341	8333506	0.9827	0.7546
GBM_83	23357594	22332839	12296068	10851384	0.99	0.9351
GBM_64	30270206	29309361	18784035	14824786	0.9945	0.9545
GBM_46	22997380	22100273	12896640	9665395	0.985	0.7214
GBM_58	22421866	21374505	10516566	9295503	0.9864	0.6853
GBM_7	20450264	19331995	9445056	8171808	0.9659	0.6258
GBM_31	23498026	22443216	13240459	10709441	0.9915	0.8475
GBM_50	24796284	23676211	13658363	9648264	0.9883	0.7931
GBM_62	25132632	24022518	13260251	6139883	0.9824	0.198
GBM_59	27038550	25113285	13434830	6485232	0.986	0.388
GBM_65	45433412	42486281	24000015	19467158	0.9947	0.9852
GBM_23	26234600	24766780	16574469	5180332	0.8326	0.0449
GBM_25	18393964	17840332	12210770	9844703	0.9868	0.7111
GBM_49	26738174	24505236	9147063	7436806	0.9648	0.3363
GBM_48	26021294	24374911	16027297	8657217	0.9553	0.4353
GBM_47	21780074	20470878	8623395	5263429	0.6968	0.0795
GBM_13	23374858	21819699	8117491	7064056	0.9455	0.3945
GBM_18	29154532	27167323	14209348	10720338	0.9783	0.7533
GBM_70	24373490	23196118	12796778	10768315	0.9917	0.8494
GBM_72	19520242	18394407	7849842	7171776	0.9807	0.5317
GBM_79	20118156	19236412	11122258	5020611	0.9544	0.0488
GBM_16	21154368	20194485	12246810	9618726	0.98	0.7788
