# Supplementary material for: BRAF mutations may identify a clinically distinct subset of glioblastoma
Source: Sci Rep. 2021 Oct 8;11:19999. doi: 10.1038/s41598-021-99278-w (PMC8501013; doi:10.1038/s41598-021-99278-w)
Supplement: Supplementary file 11 — Supplementary Table 5. [file 41598_2021_99278_MOESM11_ESM.xlsx]

## Sheet: Patients
Table S5. Metadata describing TCGA patients included in microarray gene expression study
track_name	Diagnosis Age	Sex	Other Patient ID	EGFR	BRAF	IDH1	TP53	ATRX	PDGFRA	PTEN	PDGFRA	IDH2	PTEN	CDKN2A
TCGA-06-0644	71	Male	652a39f0-c539-4303-bedc-f0d7f4669d9f		Missense Mutation (putative driver)		Missense Mutation (putative driver)			Truncating mutation (putative driver)				Deep Deletion
TCGA-76-4928	85	Female	dfa3ef71-7006-4c6d-81c4-e0c0c7b75c26		Missense Mutation (putative driver)						Amplification			Deep Deletion
TCGA-02-0047	78	Male	3caf009f-d9e0-4c57-b1d9-8eb59fc833bd		Missense Mutation (putative driver)				Inframe Mutation (putative passenger)					Deep Deletion
TCGA-19-2629	60	Male	e17a6048-7a72-42c0-ad3f-97cbff02bc9f			Missense Mutation (putative driver)	Truncating mutation (putative driver)	Truncating mutation (putative driver)						Deep Deletion
TCGA-27-2521	34	Male	4776b959-d5f5-41ad-ab39-dba6031f6884			Missense Mutation (putative driver)	Truncating mutation (putative driver)	Truncating mutation (putative driver)						Deep Deletion
TCGA-06-5417	45	Female	74ce7e7f-e214-4b6e-8551-114a153ab7fb			Missense Mutation (putative driver)	Truncating mutation (putative driver)	Missense Mutation (putative passenger)
TCGA-06-0128	66	Male	31e6e6c8-9197-4927-bfe4-8f6836f963da			Missense Mutation (putative driver)	Truncating mutation (putative driver)
TCGA-06-2570	21	Female	b37d944c-c65c-46d6-bb8b-3eb37cb85b68			Missense Mutation (putative driver)	Missense Mutation (putative driver)	Truncating mutation (putative driver)				Amplification
TCGA-02-2483	43	Male	a2ac9937-f351-4d78-9261-264bf6c21e0c			Missense Mutation (putative driver)	Missense Mutation (putative driver)	Truncating mutation (putative driver)						Deep Deletion
TCGA-14-4157	40	Male	38acdfc8-8abc-4d89-a68b-58c493650b48			Missense Mutation (putative driver)	Missense Mutation (putative driver)	Truncating mutation (putative driver)						Deep Deletion
TCGA-06-0129	30	Male	bde84ea9-55c9-4d6d-be86-58fd9222c1d6			Missense Mutation (putative driver)	Missense Mutation (putative driver)	Truncating mutation (putative driver)
TCGA-15-1444	21	Male	4c42dc4e-66b7-40bf-9fbe-b92543248198			Missense Mutation (putative driver)	Missense Mutation (putative driver)	Truncating mutation (putative driver)
TCGA-32-4208	25	Male	581e04f9-4d0b-4ed2-97f5-2f97ace24928			Missense Mutation (putative driver)	Missense Mutation (putative driver)	Truncating mutation (putative driver)
TCGA-06-6389	49	Female	d9cae674-1100-44a4-8c61-2f15ea1b6214			Missense Mutation (putative driver)	Missense Mutation (putative driver)
TCGA-26-1442	43	Male	c29d73c0-c885-4105-bf74-38e9178e71c9			Missense Mutation (putative driver)	Missense Mutation (putative driver)
TCGA-19-2625	76	Female	f6b2f52b-284d-4bde-9a3d-a0f458d07f08	Inframe Mutation (putative driver)			Missense Mutation (putative driver)			Missense Mutation (putative driver)
TCGA-06-0879	52	Male	f9ce2045-2821-4843-b5e9-cf7cc7e783d4	Inframe Mutation (putative driver)										Deep Deletion
TCGA-14-0813	78	Male	cb58b5fe-ee0d-46f1-8502-1c8bcf729f3b	Missense Mutation (putative driver)			Truncating mutation (putative driver)			Missense Mutation (putative driver)				Deep Deletion
TCGA-06-2567	65	Male	55a063b0-98ad-4700-b3ce-61bfe364fec8	Missense Mutation (putative driver)			Truncating mutation (putative driver)
TCGA-28-5207	71	Male	d9fcf27f-48e3-43fd-a8cf-3db246cf4221	Missense Mutation (putative driver)			Missense Mutation (putative driver)
TCGA-32-1970	59	Male	6c5154d2-af36-492f-b520-d925528824e4	Missense Mutation (putative driver)			Missense Mutation (putative driver)
TCGA-27-1831	66	Male	f45f4a30-6b4c-4f15-9140-959d6a25a45f	Missense Mutation (putative driver)					Missense Mutation (putative passenger)					Deep Deletion
TCGA-28-5213	72	Male	7338e476-10ff-444a-a16f-429d28355f65	Missense Mutation (putative driver)									Deep Deletion
TCGA-06-0749	50	Male	e921772f-f81a-49bc-b35e-3354c94447c0	Missense Mutation (putative driver)						Truncating mutation (putative driver)				Deep Deletion
TCGA-76-4927	58	Male	9d1d9ae5-4640-4060-a207-c9c5b0e905e1	Missense Mutation (putative driver)						Truncating mutation (putative driver)
TCGA-76-6191	57	Male	8c3b2851-fced-473c-9c11-731eb66d8f3e	Missense Mutation (putative driver)						Missense Mutation (putative driver)				Deep Deletion
TCGA-06-1804	81	Female	9348e446-0e43-4210-b07e-c534980cbf62	Missense Mutation (putative driver)						Missense Mutation (putative driver)
